# Supplementary material for: Identification of CNGB1 as a Predictor of Response to Neoadjuvant Chemotherapy in Muscle-Invasive Bladder Cancer
Source: Cancers (Basel). 2021 Aug 2;13(15):3903. doi: 10.3390/cancers13153903 (PMC8345622; doi:10.3390/cancers13153903)
Supplement: Supplementary file 1 [file cancers-13-03903-s001.zip]

Archive with 1 entries (1 files):
- cancers-1328818-supplementary.pdf
